# Supplementary material for: Bear baiting risks and mitigations: An assessment using expert opinion analyses
Source: PLoS One. 2024 Nov 25;19(11):e0312192. doi: 10.1371/journal.pone.0312192 (PMC11588233; doi:10.1371/journal.pone.0312192)
Supplement: S1 Table — (XLSX) [file pone.0312192.s001.xlsx]

## Sheet: Sheet1
1. How many years of professional-level experience do you have as a natural-resource biologist or manager?
2. Is bear baiting a management issue at your park, i.e., does baiting occur on or near your park? yes/no
3. Do you think bear baiting creates a potential public safety risk? If yes, please rate the risk 1 - 5, with 1 being very low and 5 very high risk.
4. Do you think bear baiting can contribute to an increase in Defense of Life and Property take of bears? yes/no
5. Do you think baiting can alter natural processes or behaviors of bears and other wildlife? yes/no. Elaborate if you wish.
Park	Respondent	Ques. 1 (yr)	Ques. 2 (y/n)	Ques. 3 (y/n, 1-5)	Ques. 4 (y/n)	Ques. 5 (y/n)	Comments
PARK1	anonymous						No response.
PARK2	anonymous	13	y	y, 4	y	y	"My concern is that for all bears that find and use a bait station and are not killed, we are creating bears that associate food and humans. This is a level of habituation associated with signs and smells of humans, rather than human dwellings. However, any level of habituation would increase the likelihood of increasing other human-bear incidents. In a small topographically restricted area such …
PARK3	anonymous	16	n	y, 5	Y	y	"I do think bear baiting has the potential to create a risk to public safety. The risk level depends on how many people live in the vicinity of the bear baiting. In very remote areas of the state, the risk of a bear becoming food conditioned from bear baiting and then looking for food from people in villages or homesteads would be lower than in areas where more people live. If hunters are baiting…
PARK4	anonymous	25	y	y, 2	y	y	The risk of altering natural processes and behaviors is contingent on frequency of occurrence within a particular geographic / ecological setting and type of bait used. Mark noted there are few proven incidents of baiting creating a public health risk and no reported incidents of DLP related to baiting in WRST.
PARK5	anonymous	14	y	y, 3	y	y	Bear baiting occurs outside the park. Baiting could increase risk of DLP outside the park, but not so much in the park. "Any human-created food store intentionally placed into bear habitat for the purpose of attracting bears to be killed is a significant alteration of natural processes for bears and other wildlife. I do not know, however, if Alaska Natives have traditionally used bear baiting for…
PARK6	anonymous	30	y	y, 4	y	y	"[Baiting] can alter the natural behaviors of many species. It may not be apparent in bears since most that visit bait stations are killed. Food conditioning of other species definitely occurs (birds, squirrels, for example)"
PARK7	anonymous	28	y	y, 3	y	y	Relative public safety risk could vary depending on where baiting is occurring.
PARK8	anonymous	8	y	y, 5	y	y	"Bear baiting habituates bears to humans and creates associations between humans and food (even if they don't see humans when at the bait station they have excellent olfactory senses and can smell humans on and around the bait station). Baiting stations attract many bears and the hunter generally chooses the bear they want (Hunters Share Three Views of Bear Baiting, Alaska Department of Fish and …
PARK9	anonymous	10	n	y, 3	y	y	"It works best as a form of habituation by association. If that association is based on place it could increase risk to people in the area. If the association is based on people, then the risk area can increase."
PARK9	anonymous	16	n	y, 3	y		"I believe [baiting] creates more of a risk to the hunter and/or hunting party, speaking from my bear baiting experience. The majority of hunters bear baiting area setting up in areas the average recreational user will not go." "I have sealed black bears that were taken in DLP and largely the fault was of the hunter (ground blind vs a tree stand). To what level this actually occurs is unknown bec…
PARK10	anonymous	22	y	y, 4	y	y	"The attractants used in baiting have the ability to alter movements and food habits of bears in the area. This artificial source can concentrate bears in areas where human presence is likely higher (moving/establishing bait stations requires relatively easy human access) which increases the likelihood of human-bear interactions. More interactions with bears that are essentially being food condit…
PARK11	anonymous						No response.
PARK12	anonymous	35	y	y, 5	y	y
PARK12	anonymous	31	y	y, 4	y	y	Public safety risk will vary with proximity of bait stations to areas used by people. In general, human-bear conflicts at bait statons are likely to be infrequent but they carry the the risk of severe human injury or death in the event of an incident. Baiting is likely to alter natural behaviors of bears and other scavanging wildlife, but the duration of this effect following removal of bait is u…
