# Supplementary material for: Bear baiting risks and mitigations: An assessment using expert opinion analyses
Source: PLoS One. 2024 Nov 25;19(11):e0312192. doi: 10.1371/journal.pone.0312192 (PMC11588233; doi:10.1371/journal.pone.0312192)
Supplement: S2 Table — (XLSX) [file pone.0312192.s002.xlsx]

## Sheet: Sheet1
ID	Start time	Completion time	Email	Name	1. Baiting bears using large quantities (e.g., 100s of lbs.) of dog food, pastries, syrup, or other processed foods is functionally equivalent to feeding bears.	2. Baiting bears using large quantities (e.g., 100s of lbs.) of dog food, pastries, syrup, or other processed foods results in a fixed resource that may be defended by a bear in a manner equivalent t...	3.Baiting bears using large quantities (e.g., 100s of lbs.) of dog food, pastries, syrup, or other processed foods may alter natural bear behavior.	4. Baiting bears using large quantities (e.g., 100s of lbs.) of dog food, pastries, syrup, or other processed foods may lead to bears associating food with people.	5. Baiting bears using large quantities (e.g., 100s of lbs.) of dog food, pastries, syrup, or other processed foods may contribute to an increase in the killing of bears (e.g., in defense of life or ...	6. Baiting bears using large quantities (e.g., 100s of lbs.) dog food, pastries, syrup, or other processed foods has the potential to impact bear behavior beyond the immediate baiting season.	7. Baiting bears with large quantities (e.g., 100s of lbs.) of dog food, pastries, syrup, or other processed foods has the potential to impact other components of the ecosystems beyond bears (i.e., n...	8. Baiting bears using large quantities of natural food items such as ungulate carcasses, salmon, or berries that are added to the landscape or moved from their original location is functionally equi...	9. Baiting bears using large quantities of natural food items such as ungulate carcasses, salmon, or berries that are added to the landscape or moved from their original location results in a fixed r…	10. Baiting bears using large quantities of natural food items such as ungulate carcasses, salmon, or berries that are added to the landscape or moved from their original location may alter natural be...	11. Baiting bears using large quantities of natural food items such as carcasses, salmon, or berries that are added to the landscape or moved from their original location may lead to human food-condit...	12. Baiting bears using large quantities of natural food items such as carcasses, salmon, or berries that are added to the landscape or moved from their original location may contribute to an increase...	13. Baiting bears with large quantities of natural food items such as carcasses, salmon, or berries that are added to the landscape or moved from their original location has the potential to impact be...	14. Baiting bears with large quantities of natural food items such as carcasses, salmon, or berries that are added to the landscape or moved from their original location has the potential to impact ot...	15. Stipulations that bait stations are at least ¼ mile from a trail or road resolves any public safety concerns relative to bears defending a bait station.	16. Stipulations that bait stations are at least 1 mile from a cabin or other dwelling resolves any public safety or property damage concerns due to bears associating food with people.	17. How many years have you worked in the field of bear management or research?	18. Please provide any additional comments you have on the subject of bear baiting.	19. Would you prefer to be named in the acknowledgements of any publications or summaries of this survey or remain anonymous?
1	2022-11-16 05:52:06	2022-11-16 06:01:15	anonymous		Strongly agree	Strongly agree	Strongly agree	Agree	Strongly agree	Agree	Strongly agree	Strongly agree	Strongly agree	Agree	Agree	Strongly agree	Agree	Strongly agree	Strongly disagree	Strongly disagree	27	I have had the unusual and good fortune of spending tens of thousands of hours observing bear behavior in close proximity while carrying out my bear research and work over the past 25+ years. I feel this has provided me with a good understanding of bear behavior and the best practices that need to be employed to enable bears to go about their natural lives and bears and humans to live safely toge…	You may acknowledge me by name.
2	2022-11-16 06:55:08	2022-11-16 07:42:31	anonymous		Strongly agree	Strongly agree	Strongly agree	Strongly agree	Strongly agree	Strongly agree	Strongly agree	Agree	Agree	Agree	Neutral	Neutral	Agree	Agree	Disagree	Neutral	11	There are many nuances here that are important, in particular the relationships among distances to human infrastructure and bear foods (human or natural) and the human safety concerns and gradient in the potential for food conditioning in bears. When lacking good information on distance and safety, the most conservative action necessary should be strongly recommended or implemented to ensure huma…	You may acknowledge me by name.
3	2022-11-16 09:35:28	2022-11-16 09:56:31	anonymous		Agree	Agree	Agree	Neutral	Neutral	Neutral	Agree	Agree	Agree	Agree	Disagree	Neutral	Neutral	Agree	Disagree	Disagree	22	The amount of bait and timing of baiting relative to seasons are very important. Also the spatial density and distribution. If NPS can regulate an amount through a container size restriction, timing of baiting, spatial aspects, and type of bait (human vs natural, scent lures only,...) used, it may reduce the impact to bears and other wildlife greatly. The distance setbacks of 1/4 mile and 1 mile …	You may acknowledge me by name.
4	2022-11-16 12:57:26	2022-11-16 13:44:19	anonymous		Strongly agree	Strongly agree	Strongly agree	Disagree	Agree	Strongly agree	Strongly agree	Strongly agree	Strongly agree	Strongly agree	Disagree	Disagree	Strongly agree	Strongly agree	Disagree	Agree	15	I think you will get strange answers for number 16, because peoples gut reaction will be to interpret it strictly as though there will or will not be safety issues (like number 15) even though your language specifies that the cause of those issues would be bears associating food with people-- ie i believe there still could be safety issues within 1 mile of cabins, but I do not believe that those …	I wish to remain anonymous.
5	2022-11-17 07:27:00	2022-11-17 07:31:09	anonymous		Strongly agree	Strongly agree	Strongly agree	Strongly agree	Strongly agree	Strongly agree	Strongly agree	Strongly agree	Strongly agree	Strongly agree	Strongly agree	Strongly agree	Strongly agree	Strongly agree	Disagree	Disagree	23	Its unnecessary. Its not natural, and the NPS should not be allowing this to occur on federal lands	I wish to remain anonymous.
6	2022-11-17 09:35:52	2022-11-17 09:52:07	anonymous		Agree	Agree	Agree	Agree	Agree	Agree	Agree	Agree	Agree	Agree	Disagree	Disagree	Agree	Agree	Disagree	Disagree	40	In areas of grizzly bear habitat in [State 1], [State 2], [State 3], and [State 4] the National Forests have food storage order to limit access to human foods by bears and other wildlife. Allowing baiting with human foods seems counterproductive to those efforts particularly when attempting to recover bears and limit conflict behavior in bears.	I wish to remain anonymous.
7	2022-11-17 09:28:51	2022-11-17 09:55:56	anonymous		Agree	Neutral	Agree	Agree	Agree	Agree	Agree	Agree	Neutral	Agree	Neutral	Neutral	Agree	Agree	Agree	Neutral	24	Some of the questions above were pretty ambiguous (e.g., "Baiting bears using large quantities (e.g., 100s of lbs.) of dog food, pastries, syrup, or other processed foods may contribute to an increase in the killing of bears (e.g., in defense of life or property)." Well of course it will, that is the intent.	You may acknowledge me by name.
8	2022-11-17 09:42:00	2022-11-17 10:01:19	anonymous		Strongly agree	Strongly agree	Strongly agree	Agree	Strongly agree	Strongly agree	Agree	Strongly agree	Strongly agree	Agree	Neutral	Agree	Agree	Agree	Disagree	Disagree	24	General conflict with overlapping seasons when baiting black bears in areas sympatric with brown bears closed to baiting.	I wish to remain anonymous.
9	2022-11-17 09:44:20	2022-11-17 10:01:29	anonymous		Agree	Agree	Agree	Neutral	Neutral	Agree	Agree	Agree	Agree	Agree	Disagree	Neutral	Neutral	Neutral	Disagree	Neutral	>45	Baiting with either natural or processed foods has the potential to create little eco-centers that may influence bear behavior and movements during and after presence of baits. I disagreed with question #15 as I think bait station should be >= 1/2 mile from a trail or road.	You may acknowledge me by name.
10	2022-11-17 16:16:11	2022-11-17 16:23:35	anonymous		Strongly agree	Agree	Agree	Strongly agree	Agree	Agree	Agree	Agree	Agree	Agree	Neutral	Neutral	Agree	Agree	Disagree	Disagree	26		You may acknowledge me by name.
11	2022-11-17 22:48:58	2022-11-17 22:54:23	anonymous		Strongly agree	Strongly agree	Strongly agree	Agree	Strongly agree	Strongly agree	Agree	Agree	Strongly agree	Strongly agree	Disagree	Agree	Agree	Strongly agree	Disagree	Disagree	48	Baiting bears can cause profound chnages in bear behavior and distribution. It may improve the body condition of some bears that can use and defend such a resource such as larger males.	You may acknowledge me by name.
12	2022-11-21 07:17:55	2022-11-21 07:23:56	anonymous		Strongly agree	Agree	Strongly agree	Agree	Agree	Agree	Strongly agree	Neutral	Strongly agree	Agree	Neutral	Agree	Neutral	Agree	Strongly disagree	Disagree	10	This is captured in the responses, but in my view, baiting with human-derived foods is in contradiction to most of what we try to do in bear management- i.e., keep bears away from human foods. I am not as clear in my thinking on using natural foods as baits, as reflected in my answers- I would think that some limit on the amount of natural foods used as baits would be needed to not have similar e…	You may acknowledge me by name.
13	2022-11-21 10:14:54	2022-11-21 10:51:05	anonymous		Strongly agree	Strongly agree	Strongly agree	Strongly agree	Strongly agree	Strongly agree	Strongly agree	Strongly agree	Strongly agree	Strongly agree	Strongly agree	Strongly agree	Strongly agree	Strongly agree	Strongly disagree	Strongly disagree	14	The core issue surrounding most human-bear conflicts is human-provisioned food resources. Bear baiting introduces increased opportunities for bears to alter their natural behavior in relation to human-provisioned food. Bears are extremely food motivated, and quickly learn to associate food with people, or human occupied areas. Bears that become conditioned to human-provisioned foods tend to lose …	You may acknowledge me by name.
14	2022-11-22 08:50:14	2022-11-22 09:09:18	anonymous		Strongly agree	Agree	Strongly agree	Agree	Agree	Agree	Agree	Agree	Agree	Agree	Disagree	Neutral	Agree	Agree	Disagree	Neutral	11		I wish to remain anonymous.
15	2022-11-17 14:30:27	2022-11-23 10:30:58	anonymous		Strongly agree	Agree	Agree	Agree	Agree	Agree	Strongly agree	Strongly agree	Strongly agree	Agree	Disagree	Disagree	Agree	Strongly agree	Disagree	Disagree	34		I wish to remain anonymous.
16	2022-11-28 10:15:44	2022-11-28 10:20:11	anonymous		Strongly agree	Strongly agree	Strongly agree	Agree	Agree	Strongly agree	Agree	Strongly agree	Strongly agree	Strongly agree	Disagree	Agree	Agree	Agree	Disagree	Disagree	25		I wish to remain anonymous.
17	2022-11-29 09:12:43	2022-11-29 09:17:46	anonymous		Strongly agree	Strongly agree	Agree	Agree	Agree	Agree	Strongly agree	Agree	Strongly agree	Agree	Disagree	Disagree	Agree	Agree	Disagree	Disagree	20		I wish to remain anonymous.
18	2022-11-29 08:48:33	2022-11-29 12:56:54	anonymous		Agree	Agree	Disagree	Disagree	Strongly disagree	Disagree	Agree	Disagree	Agree	Disagree	Strongly disagree	Strongly disagree	Strongly disagree	Agree	Disagree	Disagree	41	[State 5] has always allowed baiting by hunters (with increased restrictions on the number and types of baits). We have seen no correspondence between collared bears known to use baits and their tendency to use human sources of food during the non-hunting season. In fact, if anything, the association goes in the opposite direction: those bears that tend toward conflicts, and those bears trapped m…	You may acknowledge me by name.
19	2023-01-03 11:34:04	2023-01-03 11:47:47	anonymous		Agree	Agree	Agree	Agree	Disagree	Disagree	Agree	Agree	Agree	Agree	Disagree	Disagree	Disagree	Agree	Agree	Disagree	27	I will add the caveat that baiting is not legal in my state and my agency does not support it, therefore I don't have firsthand experience. There is an immense amount of controversy regarding bear baiting and in general I do not think it is a necessary tool to achieve harvest objectives. However, it can be used effectively in certain situations. Further, it is an acceptable practice in many state…	You may acknowledge me by name.
20	2023-01-04 08:04:25	2023-01-04 08:09:04	anonymous		Strongly agree	Strongly agree	Strongly agree	Strongly agree	Strongly agree	Strongly agree	Strongly agree	Strongly agree	Strongly agree	Strongly agree	Strongly agree	Strongly agree	Strongly agree	Strongly agree	Strongly disagree	Strongly disagree	45		You may acknowledge me by name.
21	2023-01-06 10:47:12	2023-01-06 10:52:53	anonymous		Agree	Neutral	Agree	Neutral	Neutral	Agree	Agree	Agree	Neutral	Agree	Neutral	Neutral	Agree	Agree	Neutral	Neutral	35	We really know very little about how baiting affects bear-human interactions. The bait certainly can alter the physiology of bears and affect population demographics, but whether bears associate bait with humans is simply unknown. Therefore, it is difficult to say whether bait will affect non-hunting mortalities, conflict complaints, etc.	I wish to remain anonymous.
22	2023-01-08 12:21:08	2023-01-08 12:27:44	anonymous		Strongly agree	Strongly agree	Agree	Neutral	Neutral	Agree	Agree	Agree	Strongly agree	Agree	Neutral	Neutral	Agree	Agree	Disagree	Neutral	11	I haven't done research on bear baiting, but we have used diversionary feeding in [Province 1] using ungulate carasses. What we saw was that sites were used predominately by large male who excluded females from the site. The sites were largely the same year to year so bears came to expect this food resource. I would imagine a similar scenario if bait sites are the same year to year.	You may acknowledge me by name.
23	2023-01-08 15:14:59	2023-01-08 15:18:14	anonymous		Strongly agree	Agree	Strongly agree	Agree	Agree	Agree	Strongly agree	Strongly agree	Strongly agree	Strongly agree	Neutral	Neutral	Agree	Strongly agree	Disagree	Disagree	15	If used in hunting or viewing, it compromises ethics	You may acknowledge me by name.
24	2023-01-13 10:30:32	2023-01-13 10:34:11	anonymous		Agree	Agree	Agree	Agree	Agree	Agree	Agree	Neutral	Neutral	Disagree	Strongly disagree	Disagree	Neutral	Neutral	Agree	Disagree	14		I wish to remain anonymous.
25	2023-01-13 10:45:07	2023-01-13 10:53:03	anonymous		Strongly agree	Agree	Strongly agree	Agree	Agree	Agree	Agree	Agree	Agree	Agree	Neutral	Neutral	Agree	Agree	Disagree	Disagree	34		I wish to remain anonymous.
26	2023-01-17 10:58:54	2023-01-17 11:14:59	anonymous		Strongly agree	Agree	Strongly agree	Neutral	Agree	Strongly agree	Agree	Disagree	Strongly agree	Neutral	Disagree	Disagree	Agree	Agree	Strongly disagree	Strongly disagree	30	In regard to the "potential to alter behaviour" questions, the types of behaviours altered differs between bears fed anthropogenic foods vs. natural foods - but the response to your question is the same because behaviour is altered when bears are fed regardless of what they are being fed. For example, in both cases, bears will return to the location of those food sources (sometimes repeatedly) to…	You may acknowledge me by name.
27	2023-01-18 10:18:29	2023-01-18 10:40:43	anonymous		Strongly agree	Strongly agree	Strongly agree	Strongly agree	Strongly agree	Strongly agree	Strongly agree	Strongly agree	Strongly agree	Strongly agree	Strongly agree	Strongly agree	Strongly agree	Strongly agree	Strongly disagree	Strongly disagree	24		I wish to remain anonymous.
